# Supplementary material for: Genetically Modified Heat Shock Protein90s and Polyamine Oxidases in Arabidopsis Reveal Their Interaction under Heat Stress Affecting Polyamine Acetylation, Oxidation and Homeostasis of Reactive Oxygen Species
Source: Plants (Basel). 2019 Sep 3;8(9):323. doi: 10.3390/plants8090323 (PMC6783977; doi:10.3390/plants8090323)
Supplement: Supplementary file 1 [file plants-08-00323-s001.zip]

Archive with 6 entries (6 files):
- Figure S1.jpg
- Figure S2.jpg
- Figure S3.jpg
- Figure S4.jpg
- Figure S5.jpg
- Table S1.png
